# Supplementary material for: The Sub-Cellular Localization of WRAP53 Has Prognostic Impact in Breast Cancer
Source: PLoS One. 2015 Oct 13;10(10):e0139965. doi: 10.1371/journal.pone.0139965 (PMC4603798; doi:10.1371/journal.pone.0139965)
Supplement: S1 Table — (XLSX) [file pone.0139965.s002.xlsx]

## Sheet: TableS1
Table S1. IHC staining of test set (n = 154; from the total cohort of 212).
Patient_id	WRAP53_nuclear_staining	WRAP53_cytoplasmic_staining
ULL - 002	NA	NA
ULL - 003	NA	NA
ULL - 004	NA	NA
ULL - 005	Neg	Neg
ULL - 006	Neg	Pos
ULL - 007	NA	NA
ULL - 008	Neg	Pos
ULL - 009	Pos	Pos
ULL - 010	NA	NA
ULL - 011	NA	NA
ULL - 012	Pos	Neg
ULL - 013	Pos	Neg
ULL - 014	Pos	Neg
ULL - 015	Pos	Pos
ULL - 016	Neg	Pos
ULL - 017	Pos	Pos
ULL - 018	Neg	Pos
ULL - 019	Pos	Neg
ULL - 020	Pos	Pos
ULL - 022	Pos	Pos
ULL - 023	Neg	Pos
ULL - 024	Neg	Neg
ULL - 025	NA	NA
ULL - 026	Neg	Pos
ULL - 027	Neg	Pos
ULL - 028	Pos	Pos
ULL - 030	Neg	Pos
ULL - 031	Pos	Pos
ULL - 032	Neg	Pos
ULL - 033	Neg	Neg
ULL - 034	Pos	Pos
ULL - 035	Pos	Pos
ULL - 036	Neg	Pos
ULL - 037	Neg	Pos
ULL - 038	NA	NA
ULL - 039	Pos	Pos
ULL - 040	Pos	Pos
ULL - 044	Pos	Pos
ULL - 046	Pos	Pos
ULL - 048	Pos	Neg
ULL - 050	NA	NA
ULL - 051	Neg	Neg
ULL - 053	Pos	Neg
ULL - 054	Pos	Pos
ULL - 055	Neg	Pos
ULL - 056	Neg	Pos
ULL - 057	Neg	Neg
ULL - 058	Neg	Pos
ULL - 060	Neg	Neg
ULL - 061	Neg	Neg
ULL - 062	Neg	Pos
ULL - 063	NA	NA
ULL - 064	NA	NA
ULL - 065	NA	NA
ULL - 066	Pos	Pos
ULL - 067	NA	NA
ULL - 068	Neg	Pos
ULL - 069	Neg	Pos
ULL - 070	Pos	Neg
ULL - 071	Neg	Pos
ULL - 072	NA	NA
ULL - 074	Pos	Pos
ULL - 075	Pos	Pos
ULL - 079	Pos	Pos
ULL - 080	NA	NA
ULL - 081	NA	NA
ULL - 082	NA	NA
ULL - 083	Pos	Pos
ULL - 084	Pos	Pos
ULL - 085	Pos	Pos
ULL - 087	Neg	Pos
ULL - 088	Pos	Pos
ULL - 090	Pos	Pos
ULL - 093	Pos	Pos
ULL - 094	NA	NA
ULL - 095	NA	NA
ULL - 096	Pos	Pos
ULL - 097	Neg	Neg
ULL - 098	NA	NA
ULL - 099	NA	NA
ULL - 100	NA	NA
ULL - 101	NA	NA
ULL - 103	Pos	Neg
ULL - 105	Neg	Neg
ULL - 106	Pos	Pos
ULL - 107	Pos	Neg
ULL - 108	NA	NA
ULL - 109	NA	NA
ULL - 111	Neg	Neg
ULL - 112	Neg	Neg
ULL - 113	NA	NA
ULL - 115	Pos	Neg
ULL - 118	NA	NA
ULL - 120	Neg	Neg
ULL - 122	Pos	Pos
ULL - 123	NA	NA
ULL - 125	Pos	Pos
ULL - 127	Pos	Neg
ULL - 130	NA	NA
ULL - 131	NA	NA
ULL - 132	NA	NA
ULL - 134	NA	NA
ULL - 135	Pos	Pos
ULL - 136	NA	NA
ULL - 137	Pos	Pos
ULL - 138	Neg	Neg
ULL - 139	Neg	Pos
ULL - 140	NA	NA
ULL - 141	Pos	Neg
ULL - 142	Pos	Neg
ULL - 143	Neg	Pos
ULL - 144	NA	NA
ULL - 149	Pos	Pos
ULL - 150	NA	NA
ULL - 152	Neg	Pos
ULL - 155	Pos	Pos
ULL - 156	Pos	Pos
ULL - 159	Pos	Pos
ULL - 160	Pos	Pos
ULL - 161	Neg	Pos
ULL - 162	Pos	Pos
ULL - 163	Neg	Neg
ULL - 165	NA	NA
ULL - 167	NA	NA
ULL - 168	Pos	Neg
ULL - 169	Neg	Neg
ULL - 171	NA	NA
ULL - 172	NA	NA
ULL - 173	Neg	Neg
ULL - 175	NA	NA
ULL - 176	Pos	Pos
ULL - 177	Neg	Neg
ULL - 179	Pos	Neg
ULL - 180	Neg	Neg
ULL - 181	NA	NA
ULL - 183	Pos	Pos
ULL - 184	NA	NA
ULL - 185	NA	NA
ULL - 186	Pos	Neg
ULL - 188	Pos	Pos
ULL - 190	Neg	Neg
ULL - 195	Pos	Neg
ULL - 196	Pos	Pos
ULL - 198	NA	NA
ULL - 199	Pos	Neg
ULL - 200	Pos	Pos
ULL - 201	Pos	Pos
ULL - 202	Neg	Neg
ULL - 203	Neg	Neg
ULL - 205	NA	NA
ULL - 206	NA	NA
ULL - 207	Pos	Neg
ULL - 209	Neg	Pos
ULL - 210	Neg	Pos
ULL - 211	NA	NA
ULL - 212	Pos	Pos
ULL - 213	NA	NA
ULL - 214	Neg	Pos
ULL - 215	Neg	Pos
ULL - 216	Pos	Pos
ULL - 217	NA	NA
ULL - 218	Neg	Neg
ULL - 220	Pos	Pos
ULL - 221	Pos	Pos
ULL - 222	NA	NA
ULL - 225	Pos	Neg
ULL - 226	Pos	Pos
ULL - 227	NA	NA
ULL - 228	Pos	Pos
ULL - 229	Pos	Pos
ULL - 230	Neg	Pos
ULL - 232	Neg	Neg
ULL - 235	Neg	Neg
ULL - 236	Neg	Pos
ULL - 237	Neg	Neg
ULL - 238	Neg	Pos
ULL - 241	Pos	Pos
ULL - 242	Neg	Neg
ULL - 243	Neg	Neg
ULL - 244	Pos	Pos
ULL - 245	Neg	Pos
ULL - 246	Neg	Pos
ULL - 247	Neg	Pos
ULL - 249	NA	NA
ULL - 250	Neg	Pos
ULL - 251	Neg	Neg
ULL - 253	Neg	Neg
ULL - 254	Neg	Neg
ULL - 256	Neg	Neg
ULL - 258	Neg	Neg
ULL - 259	Neg	Pos
ULL - 260	Neg	Neg
ULL - 261	Neg	Pos
ULL - 262	Pos	Pos
ULL - 263	NA	NA
ULL - 264	NA	NA
ULL - 266	Neg	Pos
ULL - 267	Neg	Pos
ULL - 268	Neg	Neg
ULL - 270	Pos	Pos
ULL - 271	Neg	Pos
ULL - 272	NA	NA
ULL - 273	Neg	Pos
ULL - 274	NA	NA
ULL - 275	Pos	Neg
ULL - 276	NA	NA
ULL - 277	Neg	Neg
ULL - 278	Neg	Neg
ULL - 279	Neg	Neg
ULL - 280	Neg	Neg
ULL - 281	Neg	Neg
ULL - 282	Neg	Neg
