# Supplementary material for: The Sub-Cellular Localization of WRAP53 Has Prognostic Impact in Breast Cancer
Source: PLoS One. 2015 Oct 13;10(10):e0139965. doi: 10.1371/journal.pone.0139965 (PMC4603798; doi:10.1371/journal.pone.0139965)
Supplement: S2 Table — (XLSX) [file pone.0139965.s003.xlsx]

## Sheet: Sheet1
Table S2. IHC staining of validation set (n = 668; from the total cohort of 861).
Patient_id	WRAP53_nuclear_staining	WRAP53_cytoplasmic_staining
1	Pos	Pos
2	Pos	Pos
3	Neg	Pos
4	NA	NA
5	NA	NA
6	NA	NA
7	Pos	Pos
8	Pos	Pos
9	Pos	Pos
12	Pos	Pos
13	Pos	Pos
14	Pos	Pos
15	Neg	Pos
16	Pos	Pos
17	Pos	Neg
19	Pos	Pos
20	Pos	Pos
21	Pos	Pos
22	NA	NA
23	Neg	Neg
24	Pos	Pos
26	NA	NA
27	Pos	Pos
28	Pos	Pos
29	NA	NA
31	Neg	Pos
32	NA	NA
33	Neg	Pos
34	Pos	Pos
35	NA	NA
36	Pos	Pos
37	Pos	Pos
38	NA	NA
39	NA	NA
40	NA	NA
41	NA	NA
42	Pos	Pos
43	Pos	Pos
44	Pos	Pos
45	NA	NA
46	NA	NA
47	Neg	Pos
48	Pos	Pos
49	Pos	Pos
50	Neg	Pos
52	Pos	Pos
53	NA	NA
54	Pos	Pos
55	NA	NA
57	NA	NA
58	Neg	Pos
59	NA	NA
60	Pos	Pos
61	Pos	Pos
62	NA	NA
63	Pos	Pos
64	Pos	Pos
65	NA	NA
66	NA	NA
67	Neg	Pos
68	Pos	Pos
69	Neg	Pos
70	Pos	Pos
71	Pos	Pos
73	Pos	Pos
74	Neg	Neg
75	Pos	Pos
76	Pos	Pos
77	NA	NA
78	Pos	Pos
79	Pos	Neg
80	Pos	Pos
81	NA	NA
82	NA	NA
83	Pos	Pos
84	Pos	Neg
85	Neg	Pos
86	NA	NA
87	Pos	Pos
88	Neg	Pos
89	Neg	Pos
90	NA	NA
91	NA	NA
92	Neg	Pos
94	NA	NA
95	NA	NA
96	Pos	Pos
97	NA	NA
98	Pos	Neg
99	NA	NA
100	NA	NA
101	Neg	Neg
102	Pos	Pos
103	Pos	Pos
104	NA	NA
105	Neg	Neg
106	Neg	Neg
107	Pos	Pos
108	Pos	Pos
109	Pos	Neg
111	Pos	Pos
112	Neg	Pos
113	Pos	Pos
114	Neg	Pos
115	Neg	Pos
116	Pos	Pos
117	Pos	Pos
118	Pos	Pos
119	Neg	Pos
120	Pos	Pos
121	Neg	Neg
122	Neg	Pos
123	Pos	Pos
124	Neg	Pos
125	Pos	Pos
126	Pos	Pos
127	Neg	Pos
128	Neg	Pos
129	Pos	Pos
130	Pos	Pos
131	Pos	Pos
132	Pos	Pos
133	Pos	Pos
134	Neg	Pos
135	Neg	Pos
136	Pos	Pos
137	Pos	Pos
138	Pos	Pos
139	Neg	Pos
140	NA	NA
141	Pos	Pos
142	Pos	Pos
143	Pos	Pos
144	Pos	Pos
145	Pos	Pos
146	Neg	Neg
147	Neg	Pos
148	Pos	Neg
149	Pos	Pos
150	Pos	Pos
151	Pos	Pos
152	NA	NA
153	NA	NA
154	Pos	Pos
155	Pos	Pos
156	Neg	Pos
157	NA	NA
158	NA	NA
159	NA	NA
160	Pos	Neg
161	Pos	Pos
162	Pos	Pos
163	Pos	Pos
164	Pos	Pos
165	Pos	Pos
166	NA	NA
167	Pos	Pos
168	Pos	Pos
169	Pos	Pos
170	NA	NA
171	Pos	Pos
172	Pos	Pos
173	Pos	Pos
175	Neg	Pos
176	Neg	Pos
177	Pos	Neg
179	Pos	Pos
180	Pos	Pos
181	Neg	Neg
182	Pos	Pos
184	Pos	Pos
185	NA	NA
187	NA	NA
189	Pos	Pos
190	NA	NA
191	Pos	Pos
192	Pos	Pos
193	NA	NA
194	NA	NA
195	Pos	Pos
196	Pos	Pos
197	Pos	Pos
198	Pos	Pos
199	Neg	Pos
201	Pos	Pos
202	Pos	Pos
203	Pos	Pos
204	Neg	Pos
206	Neg	Pos
207	Neg	Pos
208	NA	NA
209	Pos	Pos
210	NA	NA
211	NA	NA
212	Pos	Pos
213	NA	NA
215	Neg	Pos
216	Pos	Pos
217	Pos	Neg
218	NA	NA
219	Pos	Pos
220	Neg	Pos
221	NA	NA
222	Pos	Pos
223	Pos	Pos
224	Pos	Neg
225	Neg	Pos
226	Neg	Pos
227	Neg	Neg
228	Pos	Pos
229	Neg	Pos
230	NA	NA
231	Pos	Pos
232	Pos	Pos
233	Pos	Pos
234	Neg	Neg
235	Pos	Pos
236	NA	NA
237	Neg	Pos
238	Pos	Pos
239	Pos	Neg
240	NA	NA
241	Pos	Pos
242	NA	NA
243	NA	NA
244	Neg	Pos
246	Pos	Pos
247	Pos	Pos
248	Pos	Pos
249	Pos	Pos
250	Pos	Pos
252	Pos	Pos
253	Pos	Pos
254	Neg	Pos
255	Pos	Pos
256	Neg	Neg
257	Pos	Pos
258	NA	NA
259	NA	NA
260	Neg	Pos
261	NA	NA
262	Neg	Pos
263	Pos	Pos
264	NA	NA
265	NA	NA
266	Neg	Pos
267	Pos	Pos
268	Pos	Pos
269	Pos	Pos
270	Pos	Pos
271	Pos	Pos
272	NA	NA
273	Pos	Pos
274	Pos	Pos
275	NA	NA
276	Pos	Neg
277	Pos	Pos
278	NA	NA
279	Pos	Pos
280	NA	NA
281	Neg	Pos
282	Neg	Pos
283	Pos	Pos
284	Pos	Pos
285	Pos	Pos
286	Pos	Pos
288	Neg	Pos
289	Pos	Pos
290	Pos	Pos
291	NA	NA
292	Pos	Pos
293	NA	NA
294	NA	NA
295	Pos	Pos
296	Neg	Pos
297	Pos	Pos
298	Pos	Pos
299	Pos	Pos
300	Neg	Neg
301	NA	NA
302	NA	NA
303	Pos	Neg
304	Neg	Pos
305	Neg	Pos
306	Neg	Pos
307	Pos	Pos
308	Pos	Pos
309	Neg	Pos
310	NA	NA
312	Pos	Pos
313	Neg	Pos
314	Pos	Pos
315	Pos	Pos
316	Pos	Pos
317	Pos	Pos
318	Pos	Pos
319	Pos	Neg
320	Pos	Pos
321	Pos	Pos
322	Neg	Pos
323	Pos	Pos
324	Pos	Pos
325	Pos	Pos
326	Pos	Pos
327	Pos	Pos
328	Pos	Pos
329	Pos	Pos
330	Pos	Pos
331	Pos	Pos
332	NA	NA
333	Pos	Pos
334	Neg	Pos
336	Pos	Pos
337	Pos	Neg
338	Neg	Neg
339	NA	NA
340	Pos	Neg
341	Pos	Pos
342	Pos	Pos
343	NA	NA
345	Pos	Pos
346	NA	NA
347	Pos	Pos
348	Pos	Pos
349	Pos	Neg
351	Pos	Pos
353	Pos	Pos
354	Pos	Pos
355	Pos	Pos
356	Pos	Neg
357	Pos	Neg
359	Pos	Pos
360	Pos	Pos
361	Pos	Neg
363	NA	NA
365	Pos	Pos
366	Pos	Pos
367	Pos	Pos
369	NA	NA
370	Pos	Pos
371	Pos	Pos
372	Pos	Pos
373	Pos	Pos
375	Neg	Neg
376	Pos	Pos
377	Pos	Pos
378	Pos	Pos
379	Pos	Pos
380	Neg	Pos
381	Pos	Pos
382	Pos	Pos
383	NA	NA
385	Pos	Pos
386	Pos	Pos
388	Pos	Pos
389	Neg	Pos
390	Neg	Pos
391	Pos	Pos
392	Pos	Pos
393	Pos	Pos
394	Pos	Pos
395	NA	NA
396	Pos	Pos
397	Pos	Pos
398	Pos	Pos
399	NA	NA
400	Pos	Pos
401	Pos	Pos
402	NA	NA
403	Pos	Pos
404	NA	NA
405	Neg	Pos
406	Neg	Pos
407	Neg	Pos
408	Pos	Pos
409	Neg	Neg
410	Pos	Pos
411	Pos	Pos
412	Pos	Pos
413	Pos	Neg
414	Pos	Pos
415	NA	NA
416	NA	NA
417	Pos	Pos
418	Pos	Pos
419	Pos	Pos
420	Pos	Pos
421	Neg	Pos
422	Neg	Pos
423	Pos	Neg
424	Neg	Pos
425	Pos	Pos
426	Pos	Pos
427	Pos	Pos
428	Pos	Pos
429	Pos	Pos
430	Pos	Neg
431	Pos	Pos
432	Pos	Pos
433	Pos	Pos
434	NA	NA
435	NA	NA
438	Pos	Pos
439	Pos	Pos
440	Neg	Neg
441	Pos	Pos
442	NA	NA
443	Pos	Pos
444	Pos	Pos
445	NA	NA
446	Pos	Pos
447	NA	NA
448	Pos	Pos
449	Pos	Pos
450	NA	NA
451	Pos	Pos
452	Neg	Pos
453	Neg	Pos
454	NA	NA
455	Pos	Pos
456	Pos	Pos
457	Neg	Pos
458	NA	NA
459	Pos	Neg
460	Pos	Pos
461	Neg	Pos
462	Neg	Pos
463	Pos	Pos
464	Pos	Pos
465	Pos	Pos
466	Pos	Pos
467	Neg	Pos
469	Neg	Neg
470	Pos	Pos
471	Pos	Pos
472	NA	NA
473	Neg	Pos
474	Pos	Pos
475	NA	NA
476	Neg	Pos
477	Pos	Pos
478	Pos	Pos
479	Pos	Pos
480	NA	NA
481	Pos	Pos
482	NA	NA
483	Neg	Pos
484	Neg	Pos
485	Pos	Pos
486	Pos	Neg
487	Neg	Pos
488	Pos	Neg
489	Pos	Pos
490	NA	NA
491	Neg	Pos
493	Pos	Pos
494	Pos	Neg
495	Pos	Pos
496	Neg	Pos
497	Pos	Neg
498	Pos	Neg
499	Pos	Neg
500	Neg	Neg
501	Pos	Neg
502	Neg	Neg
503	NA	NA
504	Pos	Pos
507	Pos	Pos
508	NA	NA
509	Pos	Pos
510	Pos	Pos
511	Neg	Pos
512	Pos	Pos
513	Pos	Pos
514	Pos	Pos
515	Pos	Pos
516	Pos	Neg
517	Pos	Pos
518	NA	NA
519	Neg	Neg
520	NA	NA
522	Neg	Pos
523	Pos	Pos
524	Pos	Pos
525	Pos	Pos
526	Pos	Pos
527	Pos	Pos
528	NA	NA
529	Pos	Pos
530	Pos	Pos
531	Pos	Neg
532	Pos	Pos
533	Pos	Pos
534	NA	NA
535	NA	NA
536	Neg	Neg
538	Pos	Pos
539	Neg	Pos
540	Neg	Pos
541	Pos	Pos
542	Pos	Pos
543	NA	NA
544	Neg	Neg
545	Pos	Pos
546	Pos	Pos
547	Pos	Pos
548	NA	NA
549	Neg	Neg
550	Pos	Pos
551	Pos	Neg
552	Pos	Pos
553	Pos	Pos
554	Neg	Pos
555	Pos	Neg
556	Pos	Pos
557	Neg	Pos
558	Pos	Pos
559	Pos	Pos
560	Neg	Neg
562	Pos	Pos
564	Neg	Pos
565	Neg	Pos
566	NA	NA
567	NA	NA
568	Neg	Neg
570	Pos	Pos
571	Pos	Pos
572	NA	NA
573	Neg	Pos
574	Pos	Pos
575	NA	NA
576	Pos	Pos
577	Neg	Pos
578	Pos	Pos
579	NA	NA
580	Neg	Pos
581	Pos	Pos
582	Pos	Pos
583	Pos	Pos
585	Neg	Pos
586	Neg	Neg
587	Neg	Pos
588	NA	NA
589	Neg	Neg
590	Neg	Neg
591	Pos	Pos
592	NA	NA
593	Neg	Neg
594	NA	NA
595	Neg	Neg
596	NA	NA
598	NA	NA
599	Pos	Pos
600	Pos	Pos
601	Pos	Pos
602	Neg	Pos
603	Pos	Pos
604	NA	NA
605	Neg	Neg
606	Pos	Pos
607	Neg	Neg
608	Pos	Neg
609	Pos	Pos
610	Neg	Pos
611	Pos	Pos
612	Pos	Neg
613	NA	NA
614	Pos	Pos
615	Neg	Neg
616	NA	NA
617	Pos	Neg
619	Pos	Pos
620	Pos	Neg
621	Pos	Pos
622	Pos	Pos
623	Neg	Pos
624	Pos	Pos
625	NA	NA
627	Neg	Pos
628	NA	NA
629	Pos	Pos
630	Neg	Pos
631	Pos	Neg
632	Neg	Pos
633	Pos	Neg
634	Pos	Pos
635	NA	NA
636	Pos	Pos
637	NA	NA
638	Pos	Pos
639	Pos	Pos
640	Pos	Pos
641	Pos	Pos
642	NA	NA
643	Pos	Pos
644	Pos	Pos
645	NA	NA
646	Pos	Pos
647	Pos	Pos
648	NA	NA
649	NA	NA
650	Pos	Pos
651	Pos	Pos
652	Neg	Pos
653	Neg	Neg
654	Pos	Pos
655	Pos	Pos
656	Pos	Pos
657	Pos	Pos
659	Pos	Neg
660	Neg	Neg
661	Pos	Pos
662	Pos	Pos
663	Pos	Pos
664	NA	NA
665	Pos	Pos
666	Pos	Pos
667	Pos	Pos
668	NA	NA
669	NA	NA
670	Neg	Neg
671	Neg	Pos
672	Neg	Pos
673	Pos	Pos
674	Neg	Neg
675	NA	NA
676	Pos	Pos
677	Pos	Pos
678	Pos	Pos
679	NA	NA
680	NA	NA
681	Pos	Pos
682	Pos	Pos
683	Pos	Pos
684	Pos	Neg
685	Pos	Pos
686	Neg	Pos
687	Neg	Neg
688	Pos	Pos
689	Pos	Pos
690	Pos	Pos
691	Neg	Neg
692	NA	NA
693	Pos	Pos
694	NA	NA
695	Pos	Pos
696	Pos	Pos
697	Pos	Pos
698	Pos	Pos
699	Pos	Neg
700	Neg	Pos
701	Pos	Pos
702	Neg	Neg
704	Neg	Pos
706	Pos	Pos
708	Pos	Pos
709	Neg	Pos
710	Pos	Pos
711	Pos	Pos
712	Neg	Neg
713	Pos	Pos
715	Pos	Neg
716	Pos	Pos
717	Pos	Pos
719	NA	NA
720	Neg	Neg
721	NA	NA
722	Pos	Pos
723	Pos	Pos
724	Neg	Pos
725	Neg	Neg
726	NA	NA
727	Pos	Pos
728	NA	NA
729	Neg	Pos
730	NA	NA
731	Neg	Neg
732	NA	NA
733	Pos	Pos
734	Pos	Pos
736	Neg	Pos
737	Pos	Pos
738	Pos	Pos
739	Pos	Pos
742	Pos	Pos
743	Neg	Neg
744	Pos	Pos
745	Neg	Pos
746	Pos	Pos
747	Pos	Pos
748	Pos	Pos
749	Pos	Pos
750	Pos	Pos
751	NA	NA
753	NA	NA
754	Pos	Neg
755	NA	NA
756	Pos	Pos
757	Pos	Pos
758	NA	NA
759	Pos	Pos
760	Pos	Neg
761	Pos	Pos
762	Neg	Neg
763	NA	NA
764	NA	NA
765	Pos	Pos
766	NA	NA
767	Pos	Pos
768	Neg	Pos
769	Pos	Neg
770	Pos	Pos
771	Pos	Neg
773	Neg	Pos
774	Pos	Pos
775	NA	NA
776	NA	NA
777	Pos	Neg
778	Pos	Pos
779	Pos	Pos
780	Neg	Neg
781	Pos	Pos
782	NA	NA
783	Neg	Neg
784	NA	NA
785	NA	NA
786	Pos	Neg
787	NA	NA
788	NA	NA
789	Neg	Pos
790	NA	NA
791	NA	NA
792	NA	NA
793	NA	NA
794	NA	NA
795	NA	NA
796	Neg	Pos
797	Neg	Neg
798	Neg	Pos
799	Neg	Neg
800	Neg	Pos
801	NA	NA
802	NA	NA
803	NA	NA
804	Neg	Pos
805	NA	NA
806	Pos	Pos
807	Neg	Pos
809	Neg	Neg
811	Pos	Neg
812	NA	NA
814	Pos	Pos
815	NA	NA
816	Pos	Pos
817	Neg	Neg
818	Neg	Pos
819	NA	NA
820	Neg	Pos
821	Neg	Neg
822	Neg	Pos
823	NA	NA
824	Pos	Pos
826	Pos	Pos
827	NA	NA
828	NA	NA
829	Pos	Pos
830	Neg	Pos
831	NA	NA
832	Neg	Pos
833	Pos	Pos
834	Neg	Neg
835	Neg	Pos
836	Pos	Pos
837	NA	NA
838	Neg	Neg
839	NA	NA
840	NA	NA
841	NA	NA
843	Pos	Pos
844	Pos	Pos
845	Pos	Pos
846	Neg	Pos
847	Pos	Pos
848	Pos	Pos
849	Pos	Pos
850	Pos	Pos
851	Pos	Pos
852	Pos	Pos
853	NA	NA
854	Pos	Pos
855	Pos	Pos
856	Neg	Pos
857	NA	NA
858	Pos	Pos
859	Neg	Neg
860	Pos	Pos
861	Pos	Pos
862	NA	NA
863	Neg	Neg
864	Pos	Pos
865	Neg	Pos
866	NA	NA
867	Pos	Pos
868	Pos	Pos
869	Pos	Pos
870	NA	NA
871	NA	NA
872	Neg	Neg
873	NA	NA
874	Pos	Pos
875	Pos	Neg
876	Neg	Pos
877	Pos	Pos
878	NA	NA
879	Pos	Pos
880	Pos	Neg
881	Neg	Pos
882	NA	NA
883	Pos	Pos
884	Pos	Pos
885	NA	NA
886	Pos	Pos
887	Neg	Neg
888	Neg	Pos
889	NA	NA
890	Pos	Pos
891	Neg	Neg
892	Pos	Pos
893	Neg	Neg
894	Pos	Pos
895	NA	NA
896	Pos	Pos
897	Pos	Pos
898	Neg	Pos
899	Pos	Pos
900	Pos	Pos
901	NA	NA
902	Pos	Pos
903	Neg	Pos
904	Neg	Pos
905	Neg	Neg
906	Neg	Pos
907	Pos	Neg
908	Pos	Neg
909	Pos	Pos
910	Neg	Neg
911	NA	NA
912	Neg	Neg
913	Pos	Pos
914	NA	NA
915	Neg	Pos
916	Pos	Pos
917	Pos	Pos
918	Pos	Pos
919	Neg	Pos
920	Pos	Pos
921	Neg	Pos
922	Pos	Pos
923	Pos	Pos
924	Neg	Pos
