# Supplementary material for: The Sub-Cellular Localization of WRAP53 Has Prognostic Impact in Breast Cancer
Source: PLoS One. 2015 Oct 13;10(10):e0139965. doi: 10.1371/journal.pone.0139965 (PMC4603798; doi:10.1371/journal.pone.0139965)
Supplement: S3 Table — (XLSX) [file pone.0139965.s004.xlsx]

## Sheet: Sheet1
Table S3. Distribution of nuclear staining score vs. clinical and histopathological characteristics in test set (n = 154).
Characteristics		Positive nucleus			Negative nucleus			Pearson Chi-Square/Fisher's exact test*
		No. #	%		No. #	%		p-value
Age (year)	<55	26	35.1		24	30		0.606
	>55	48	64.9		56	70
Type	Ductal	42	59.2		52	65.8		0.694
	Lobular	21	29.6		20	25.3
	Other	8	11.3		7	8.9
	N/A	1			3
Tumor size	T1 (≤2 cm)	27	37		23	29.5		0.556
	T2 (>2 ≤5 cm)	40	54.8		46	59
	T3 (>5 cm), T4 (infiltrating)	6	8.2		9	11.5
	N/A	2			1
Node status	pN0 (neg)	32	50		38	56.7		0.486
	pN>1(pos)	32	50		29	43.3
	NA	10			13
Grade	1	7	9.6		6	7.6		0.16
	2	55	75.3		51	64.6
	3	11	15.1		22	27.8
	N/A	1			1
Estrogen receptor	Pos	42	61.8		41	58.6		0.731
	Neg	26	38.2		29	41.4
	N/A	6			10
Progesteron receptor	Pos	47	64.4		50	65.8		0.865
	Neg	26	35.6		26	34.2
	N/A	1			4
TP53 mutation	Mutation	14	19.4		19	26.4		0.428
	Wild type	58	80.6		53	73.6
	N/A	2			8
Gene expression group	Luminal A	6	20.7		3	10.7		0.449
	Highly Proliferating Luminal group	9	31		7	25
	Normal-like	9	31		7	25
	Basal-like	2	6.9		6	21.4
	ERBB2+	3	10.3		5	17.9
*Fisher's exact test for 2x2 tables
