# Supplementary material for: The Sub-Cellular Localization of WRAP53 Has Prognostic Impact in Breast Cancer
Source: PLoS One. 2015 Oct 13;10(10):e0139965. doi: 10.1371/journal.pone.0139965 (PMC4603798; doi:10.1371/journal.pone.0139965)
Supplement: S4 Table — (XLSX) [file pone.0139965.s005.xlsx]

## Sheet: Sheet1
Table S4. Distribution of nuclear staining score vs. clinical and histopathological characteristics in validation set (n = 668).
Characteristics		Positive nucleus			Negative nucleus			Pearson Chi-Square/Fisher's exact test*
		No. #	%		No. #	%		p-value
Age (year)	<55	209	44.5		92	46.7		0.61
	>55	261	55.5		105	53.3
	N/A	0			1
Type	Ductal	351	74.7		163	82.3		0.096
	Lobular	95	20.2		27	13.6
	Other	24	5.1		8	4
	N/A	0			0
Tumor size	T1 (≤2 cm)	301	66		90	46.2		<0.001
	T2 (>2 ≤5 cm)	127	27.9		94	48.2
	T3 (>5 cm), T4 (infiltrating)	28	6.1		11	5.6
	N/A	14			3
Node status	pN0 (neg)	311	67.9		109	57.4		0.012
	Pos (pN1, pN2, pN3)	147	32.1		81	42.6
	N/A	12			8
Grade	1	122	26.2		31	16.1		0.017
	2	222	47.7		103	53
	3	121	26		60	30.9
	N/A	5			4
Estrogen receptor	Pos (+ to ++++)	383	83.1		157	80.5		0.435
	Neg	78	16.9		38	19.5
	N/A	9			3
Progesteron receptor	Pos	285	62		107	56		0.161
	Neg	175	38		84	44
	N/A	10			7
TP53 mutation	Mutation	24	34.3		9	28.1		0.65
	Wild type	46	65.7		23	71.9
	N/A	400			166
Gene expression group**	Luminal A	28	42.4		15	48.4		0.866
	Luminal B	7	10.6		4	12.9
	Normal-like	10	15.2		5	16.1
	Basal-like	9	13.6		4	12.9
	ERBB2+	12	18.2		3	9.7
*Fisher's exact test for 2x2 tables
