# Supplementary material for: The Sub-Cellular Localization of WRAP53 Has Prognostic Impact in Breast Cancer
Source: PLoS One. 2015 Oct 13;10(10):e0139965. doi: 10.1371/journal.pone.0139965 (PMC4603798; doi:10.1371/journal.pone.0139965)
Supplement: S5 Table — (XLSX) [file pone.0139965.s006.xlsx]

## Sheet: Sheet1
Table S5. Univariate Cox regression analysis(Breast Cancer Specific Survival).
	Test set (n = 154)				Validation set (n = 668)
	Univariate Cox Regression analysis				Univariate Cox Regression analysis
Variables	Hazard Ratio (HR)	95% CI of HR	p-value		Hazard Ratio (HR)	95% CI of HR	p-value
Age at diagnosis
≤ 55 years vs	1				1
> 55 years	0.9	0.50 - 1.61	0.734		0.97	0.71-1.33	0.857
Tumor grade1
Grade 1 vs 2 vs 3	1.39	0.80-2.42	0.241		2.58	2.02-3.30	< 0.001
Tumor size
T1	1				1
T2	2.26	1.10- 4.64	0.026		2.27	1.60-3.22	< 0.001
T3_T4	3.24	1.27 - 8.24	0.013		5.13	3.15-8.38	< 0.001
Node status
Node neg	1				1
Node pos	2.39	1.29-4.42	0.005		3.93	2.82-5.48	< 0.001
Histological type
IDC	1				1
ILC	0.54	0.26-1.09	0.086		0.82	053-1.26	0.367
Mixed/ Other invasive	0.43	0.13-1.42	0.17		0.39	0.12-1.23	0.107
PR status
Negative	1				1
Positive	0.83	0.45-1.51	0.548		0.61	0.45-0.85	0.003
ER status
Negative	1				1
Positive	0.56	0.3 - 1.03	0.062		0.64	0.54-0.77	< 0.001
TP53 Mutation status
Wildtype	1				1
Mutated	4.55	2.47-8.38	< 0.001		1.91	0.95-3.85	0.071
WRAP53 nuclear staining
Positive	1				1
Negative	1.95	1.09-3.51	0.025		1.83	1.32-2.52	< 0.001
WRAP53 cytoplasmic staining
Positive	1				1
Negative	0.67	0.36-1.23	0.2		0.87	0.57-1.33	0.52
WRAP53 combined staining
neg.nucl./neg.cyt	1				1
neg.nucl./pos.cyt	1.89	0.90-3.99	0.091		1.4	0.80-2.44	0.24
pos.nucl./neg.cyt	0.54	0.17-1.69	0.29		0.5	0.21-1.15	0.102
pos.nucl./pos.cyt	0.81	0.37-1.80	0.611		0.72	0.43-1.21	0.214
1 Tumor grade is included as ordinal variable
